# Supplementary material for: Improved Production of 5-Hydroxymethylfurfural in Acidic Deep Eutectic Solvents Using Microwave-Assisted Reactions
Source: Int J Mol Sci. 2022 Feb 10;23(4):1959. doi: 10.3390/ijms23041959 (PMC8875992; doi:10.3390/ijms23041959)
Supplement: Supplementary file 1 [file ijms-23-01959-s001.zip]

Archive with 1 entries (1 files):
- ijms-1538484-supplementary.pdf
